# Supplementary material for: Association of the bitter taste genes TAS2R38 and CA6 and breast cancer risk; a case-control study of Polish women in Poland and Polish immigrants in USA
Source: PLoS One. 2024 Apr 30;19(4):e0300061. doi: 10.1371/journal.pone.0300061 (PMC11060581; doi:10.1371/journal.pone.0300061)
Supplement: S1 File — (XLSX) [file pone.0300061.s002.xlsx]

## Sheet: Arkusz1
	Supporting data
	Association of the bitter taste genes TAS2R38 and CA6 and breast cancer risk; a case-control study of polish women in Poland and polish immigrants in USA.
	Dorota Łukasiewicz-Śmietańska, Dariusz Godlewski, Elżbieta Nowakowska, Andrzej Szpak, Elżbieta Chabros, Grzegorz Juszczyk, Jadwiga Charzewska, Dorothy Rybaczyk-Pathak
	S1 File. Raw data
Polish women in Poland							Polish immigrant women in USA
ID	TAS2R38 (rs713598)	TASR2R38 (rs1726866)	TAS2R38 (rs10246939)	CA6 (rs2274333)	Breast cancer		ID	TAS2R38 (rs713598)	TASR2R38 (rs1726866)	TAS2R38 (rs10246939)	CA6 (rs2274333)	Breast cancer
1	G/G	G/G	C/C	A/A	0		1	C/G	A/G	C/T	A/A	0
2	C/G	A/G	C/T	A/A	0		2	C/G	A/G	C/T	A/A	0	Legend: 0-control, 1-BC case
3	C/G	A/G	C/T	A/A	0		3	C/G	A/G	C/T	A/A	0
4	C/G	A/G	C/T	A/A	0		4	C/G	A/G	C/T	A/A	0
5	C/C	A/A	T/T	A/A	0		5	C/G	A/G	C/T	A/A	0
6	C/C	A/A	T/T	A/A	0		6	C/G	A/G	C/T	A/A	0
7	C/C	A/G	C/T	A/A	0		7	C/G	A/G	C/T	A/A	0
8	C/G	A/G	C/T	A/A	0		8	C/G	A/G	C/T	A/A	0
9	C/G	A/G	C/T	A/A	0		9	C/G	A/G	C/T	A/A	0
10	G/G	G/G	C/C	A/A	0		10	C/G	A/G	C/T	A/A	0
11	C/G	A/G	C/T	A/A	0		11	C/G	A/G	C/T	A/A	0
12	C/C	A/A	T/T	A/A	0		12	C/G	A/G	C/T	A/A	0
13	C/G	A/G	C/T	A/A	0		13	C/G	A/G	C/T	A/A	0
14	C/C	A/A	T/T	A/A	0		14	C/G	A/G	C/T	A/A	0
15	C/C	A/A	T/T	A/A	0		15	C/G	A/G	C/T	A/A	0
16	C/C	A/A	T/T	A/A	0		16	C/G	A/G	C/T	A/A	0
17	C/G	A/G	C/T	A/A	0		17	C/G	A/G	C/T	A/A	0
18	C/C	A/A	T/T	A/A	0		18	C/G	A/G	C/T	A/A	0
19	C/C	A/A	T/T	A/A	0		19	C/G	A/G	C/T	A/A	0
20	C/G	A/G	C/T	A/A	0		20	C/G	A/G	C/T	A/A	0
21	C/C	A/A	T/T	A/A	0		21	C/G	A/G	C/T	A/A	0
22	C/G	A/G	C/T	A/A	0		22	C/G	A/G	C/T	A/A	0
23	C/C	A/A	T/T	A/A	0		23	C/G	A/G	C/T	A/A	0
24	C/C	A/A	T/T	A/A	0		24	C/G	A/G	C/T	A/A	0
25	C/C	A/A	T/T	A/A	0		25	C/G	A/G	C/T	A/A	0
26	C/C	A/A	T/T	A/A	0		26	C/G	A/G	C/T	A/A	0
27	C/G	A/G	C/T	A/A	0		27	C/G	A/G	C/T	A/A	0
28	C/C	A/A	T/T	A/A	0		28	C/G	A/G	C/T	A/A	0
29	C/G	A/G	C/T	A/A	0		29	C/G	A/G	C/T	A/A	0
30	G/G	G/G	C/C	A/A	0		30	C/G	A/G	C/T	A/A	0
31	C/C	A/A	T/T	A/A	0		31	C/G	A/G	C/T	A/A	0
32	C/C	A/A	T/T	A/A	0		32	C/G	A/G	C/T	A/A	0
33	G/G	G/G	C/C	A/A	0		33	C/G	A/G	C/T	A/A	0
34	G/G	G/G	C/C	A/A	0		34	C/G	A/G	C/T	A/A	0
35	C/G	A/G	C/T	A/A	0		35	C/G	A/G	C/T	A/A	0
36	C/C	A/A	T/T	A/A	0		36	C/G	A/G	C/T	A/A	0
37	C/G	A/G	C/T	A/A	0		37	C/G	A/G	C/T	A/A	0
38	C/C	A/A	T/T	A/A	0		38	C/G	A/G	C/T	A/A	0
39	C/G	A/G	C/T	A/A	0		39	C/G	A/G	C/T	A/A	0
40	C/G	A/G	C/T	A/A	0		40	C/G	A/G	C/T	A/A	0
41	C/G	A/G	C/T	A/A	0		41	C/G	A/G	C/T	A/A	0
42	C/G	A/G	C/T	A/A	0		42	C/G	A/G	C/T	A/A	0
43	G/G	G/G	C/C	A/A	0		43	C/G	A/G	C/T	A/A	0
44	C/C	A/A	T/T	A/A	0		44	C/G	A/G	C/T	A/A	0
45	C/C	A/A	T/T	A/A	0		45	C/G	A/G	C/T	A/A	0
46	C/C	A/A	T/T	A/A	0		46	G/G	G/G	C/C	A/A	0
47	G/G	G/G	C/C	A/A	0		47	G/G	G/G	C/C	A/A	0
48	C/C	A/A	T/T	A/A	0		48	G/G	G/G	C/C	A/A	0
49	C/C	A/A	T/T	A/A	0		49	G/G	G/G	C/C	A/A	0
50	C/G	A/G	C/T	A/A	0		50	G/G	G/G	C/C	A/A	0
51	C/G	A/G	C/T	A/A	0		51	G/G	G/G	C/C	A/A	0
52	C/G	A/G	C/T	A/A	0		52	G/G	G/G	C/C	A/A	0
53	C/G	A/G	C/T	A/A	0		53	G/G	G/G	C/C	A/A	0
54	G/G	G/G	C/C	A/A	0		54	G/G	G/G	C/C	A/A	0
55	C/G	A/G	C/T	A/A	0		55	G/G	G/G	C/C	A/A	0
56	C/G	A/G	C/T	A/A	0		56	G/G	G/G	C/C	A/A	0
57	C/G	A/G	C/T	A/A	0		57	G/G	G/G	C/C	A/A	0
58	C/C	A/A	T/T	A/A	0		58	G/G	G/G	C/C	A/A	0
59	C/C	A/A	T/T	A/A	0		59	G/G	G/G	C/C	A/A	0
60	C/C	A/A	T/T	A/A	0		60	G/G	G/G	C/C	A/A	0
61	C/C	A/A	T/T	A/A	0		61	G/G	G/G	C/C	A/A	0
62	C/G	A/G	C/C	A/A	0		62	G/G	G/G	C/C	A/A	0
63	C/C	A/A	T/T	A/A	0		63	G/G	G/G	C/C	A/A	0
64	C/G	A/G	C/T	A/A	0		64	G/G	G/G	C/C	A/A	0
65	C/C	A/A	T/T	A/A	0		65	G/G	G/G	C/C	A/A	0
66	C/G	A/G	C/T	A/A	0		66	G/G	G/G	C/C	A/A	0
67	C/C	A/A	T/T	A/A	0		67	G/G	G/G	C/C	A/A	0
68	C/C	A/A	T/T	A/A	0		68	C/C	A/A	T/T	A/A	0
69	G/G	G/G	C/C	A/A	0		69	C/C	A/A	T/T	A/A	0
70	C/G	A/G	C/T	A/A	0		70	C/C	A/A	T/T	A/A	0
71	G/G	G/G	C/C	A/A	0		71	C/C	A/A	T/T	A/A	0
72	G/G	G/G	C/C	A/A	0		72	C/C	A/A	T/T	A/A	0
73	C/G	A/G	C/T	A/A	0		73	C/C	A/A	T/T	A/A	0
74	C/G	A/G	C/T	A/A	0		74	C/C	A/A	T/T	A/A	0
75	C/G	A/G	C/T	A/A	0		75	C/C	A/A	T/T	A/A	0
76	C/C	A/G	C/T	A/A	0		76	C/C	A/A	T/T	A/A	0
77	C/C	A/A	T/T	A/A	0		77	C/C	A/A	T/T	A/A	0
78	C/C	A/A	T/T	A/A	0		78	C/C	A/A	T/T	A/A	0
79	C/C	A/A	T/T	A/A	0		79	C/C	A/A	T/T	A/A	0
80	C/C	A/A	T/T	A/A	0		80	C/C	A/A	T/T	A/A	0
81	C/G	A/G	C/T	A/A	0		81	C/C	A/A	T/T	A/A	0
82	C/G	A/G	C/T	A/A	0		82	C/C	A/A	T/T	A/A	0
83	C/C	A/G	C/T	A/A	0		83	C/C	A/A	T/T	A/A	0
84	C/G	A/G	C/T	A/A	0		84	C/C	A/A	T/T	A/A	0
85	C/G	A/G	C/T	A/A	0		85	C/C	A/A	T/T	A/A	0
86	C/C	A/G	C/T	A/A	0		86	C/C	A/A	T/T	A/A	0
87	C/C	A/G	C/T	A/A	0		87	C/C	A/A	T/T	A/A	0
88	C/C	A/A	T/T	A/A	0		88	C/C	A/A	T/T	A/A	0
89	G/G	G/G	C/C	A/A	0		89	C/C	A/A	T/T	A/A	0
90	C/C	A/A	T/T	A/A	0		90	C/C	A/A	T/T	A/A	0
91	C/G	A/G	C/T	A/A	0		91	C/C	A/A	T/T	A/A	0
92	C/C	A/A	T/T	A/A	0		92	C/C	V/A	C/T	A/A	0
93	C/G	A/G	C/T	A/A	0		93	C/C	V/A	C/T	A/A	0
94	C/G	A/G	C/T	A/A	0		94	C/G	G/G	C/C	A/A	0
95	C/G	A/G	C/T	A/A	0		95	C/G	A/G	C/T	A/A	1
96	C/G	A/G	C/T	A/A	0		96	C/G	A/G	C/T	A/A	1
97	C/C	A/A	T/T	A/A	0		97	C/G	A/G	C/T	A/A	1
98	C/G	A/G	C/T	A/A	0		98	C/G	A/G	C/T	A/A	1
99	G/G	G/G	C/C	A/A	0		99	C/G	A/G	C/T	A/A	1
100	G/G	G/G	C/C	A/A	0		100	C/G	A/G	C/T	A/A	1
101	C/G	A/G	C/T	A/A	0		101	C/G	A/G	C/T	A/A	1
102	C/C	A/A	T/T	A/A	0		102	C/G	A/G	C/T	A/A	1
103	C/C	A/A	T/T	A/A	0		103	C/G	A/G	C/T	A/A	1
104	C/G	A/G	C/T	A/A	0		104	C/G	A/G	C/T	A/A	1
105	C/G	A/G	C/T	A/A	0		105	C/G	A/G	C/T	A/A	1
106	C/C	A/A	T/T	A/A	0		106	C/G	A/G	C/T	A/A	1
107	G/G	G/G	C/C	A/A	0		107	C/G	A/G	C/T	A/A	1
108	C/C	A/A	T/T	A/A	0		108	C/G	A/G	C/T	A/A	1
109	C/C	A/A	T/T	A/A	0		109	C/G	A/G	C/T	A/A	1
110	C/G	A/G	C/T	A/A	0		110	C/G	A/G	C/T	A/A	1
111	C/C	A/A	T/T	A/A	0		111	G/G	G/G	C/C	A/A	1
112	C/G	A/G	C/T	A/A	0		112	G/G	G/G	C/C	A/A	1
113	C/G	A/G	C/T	A/A	0		113	G/G	G/G	C/C	A/A	1
114	G/G	G/G	C/C	A/A	0		114	G/G	G/G	C/C	A/A	1
115	C/C	A/A	T/T	A/A	0		115	G/G	G/G	C/C	A/A	1
116	C/G	A/G	C/T	A/A	0		116	G/G	G/G	C/C	A/A	1
117	C/C	G/G	C/C	A/A	0		117	G/G	G/G	C/C	A/A	1
118	G/G	G/G	C/C	A/A	0		118	C/C	A/A	T/T	A/A	1
119	C/G	A/G	C/T	A/A	0		119	C/C	A/A	T/T	A/A	1
120	C/C	A/A	T/T	A/A	0		120	C/C	A/A	T/T	A/A	1
121	C/G	A/G	C/T	A/A	0		121	C/C	A/A	T/T	A/A	1
122	C/C	A/G	C/T	A/A	0		122	C/C	A/A	T/T	A/A	1
123	C/G	A/G	C/T	A/A	0		123	C/C	A/A	T/T	A/A	1
124	C/C	A/G	C/T	A/A	0		124	C/C	A/A	T/T	A/A	1
125	C/C	A/G	C/T	A/A	0		125	C/C	A/A	T/T	A/A	1
126	G/G	G/G	C/C	A/A	0		126	C/C	A/A	T/T	A/A	1
127	G/G	G/G	C/C	A/A	0		127	C/G	A/G	C/T	A/G	0
128	C/G	G/G	C/C	A/A	0		128	C/G	A/G	C/T	A/G	0
129	C/G	A/G	C/T	A/A	0		129	C/G	A/G	C/T	A/G	0
130	C/C	A/A	T/T	A/A	0		130	C/G	A/G	C/T	A/G	0
131	G/G	G/G	C/C	A/A	0		131	C/G	A/G	C/T	A/G	0
132	C/C	A/A	T/T	A/A	0		132	C/G	A/G	C/T	A/G	0
133	C/G	A/G	C/T	A/A	0		133	C/G	A/G	C/T	A/G	0
134	C/C	A/A	T/T	A/A	0		134	C/G	A/G	C/T	A/G	0
135	C/G	A/G	C/T	A/A	0		135	C/G	A/G	C/T	A/G	0
136	C/G	A/G	C/T	A/A	0		136	C/G	A/G	C/T	A/G	0
137	C/G	G/G	C/C	A/A	0		137	C/G	A/G	C/T	A/G	0
138	C/C	A/A	T/T	A/A	0		138	C/G	A/G	C/T	A/G	0
139	C/G	A/G	C/T	A/A	0		139	C/G	A/G	C/T	A/G	0
140	C/G	A/G	C/T	A/A	0		140	C/G	A/G	C/T	A/G	0
141	C/C	A/A	T/T	A/A	0		141	C/G	A/G	C/T	A/G	0
142	C/G	A/G	C/T	A/A	1		142	C/G	A/G	C/T	A/G	0
143	C/C	A/A	T/T	A/A	1		143	C/G	A/G	C/T	A/G	0
144	C/C	A/A	T/T	A/A	1		144	C/G	A/G	C/T	A/G	0
145	C/C	A/A	T/T	A/A	1		145	C/G	A/G	C/T	A/G	0
146	C/C	A/A	T/T	A/A	1		146	C/G	A/G	C/T	A/G	0
147	C/C	A/A	T/T	A/A	1		147	C/G	A/G	C/T	A/G	0
148	C/G	A/G	C/T	A/A	1		148	C/G	A/G	C/T	A/G	0
149	C/G	A/G	C/T	A/A	1		149	C/G	A/G	C/T	A/G	0
150	C/G	A/G	C/T	A/A	1		150	C/G	A/G	C/T	A/G	0
151	C/G	A/G	C/T	A/A	1		151	C/G	A/G	C/T	A/G	0
152	C/G	A/G	C/T	A/A	1		152	C/G	A/G	C/T	A/G	0
153	G/G	G/G	C/C	A/A	1		153	C/G	A/G	C/T	A/G	0
154	C/C	A/A	T/T	A/A	1		154	C/G	A/G	C/T	A/G	0
155	C/G	A/G	C/T	A/A	1		155	C/G	A/G	C/T	A/G	0
156	G/G	G/G	C/C	A/A	1		156	C/G	A/G	C/T	A/G	0
157	C/C	A/A	T/T	A/A	1		157	C/G	A/G	C/T	A/G	0
158	C/C	A/G	C/T	A/A	1		158	G/G	G/G	C/C	A/G	0
159	C/G	A/G	C/T	A/A	1		159	G/G	G/G	C/C	A/G	0
160	C/C	A/A	T/T	A/A	1		160	G/G	G/G	C/C	A/G	0
161	C/G	A/G	C/T	A/A	1		161	G/G	G/G	C/C	A/G	0
162	C/G	A/G	C/T	A/A	1		162	G/G	G/G	C/C	A/G	0
163	G/G	G/G	C/C	A/A	1		163	G/G	G/G	C/C	A/G	0
164	C/G	A/G	C/T	A/A	1		164	G/G	G/G	C/C	A/G	0
165	C/G	A/G	C/T	A/A	1		165	G/G	G/G	C/C	A/G	0
166	G/G	G/G	C/C	A/A	1		166	G/G	G/G	C/C	A/G	0
167	C/C	A/A	T/T	A/A	1		167	G/G	G/G	C/C	A/G	0
168	C/G	A/G	C/T	A/A	1		168	G/G	G/G	C/C	A/G	0
169	C/G	A/G	C/T	A/A	1		169	G/G	G/G	C/C	A/G	0
170	C/C	A/A	T/T	A/A	1		170	C/C	A/A	T/T	A/G	0
171	C/C	A/A	T/T	A/A	1		171	C/C	A/A	T/T	A/G	0
172	C/G	A/G	C/T	A/A	1		172	C/C	A/A	T/T	A/G	0
173	C/G	A/G	C/T	A/A	1		173	C/C	A/A	T/T	A/G	0
174	C/G	A/G	C/T	A/A	1		174	C/C	A/A	T/T	A/G	0
175	C/G	A/G	C/T	A/A	1		175	C/C	A/A	T/T	A/G	0
176	C/G	A/G	C/T	A/A	1		176	C/C	A/A	T/T	A/G	0
177	C/G	A/G	C/T	A/A	1		177	C/C	A/A	T/T	A/G	0
178	G/G	G/G	C/C	A/A	1		178	C/C	A/A	T/T	A/G	0
179	C/C	A/A	T/T	A/A	1		179	C/C	A/A	T/T	A/G	0
180	C/C	A/A	T/T	A/A	1		180	C/C	A/A	T/T	A/G	0
181	C/C	A/A	T/T	A/A	1		181	C/C	A/A	T/T	A/G	0
182	C/G	G/G	C/C	A/A	1		182	C/C	A/A	T/T	A/G	0
183	C/G	A/G	C/T	A/A	1		183	C/C	A/A	T/T	A/G	0
184	C/G	A/G	C/T	A/A	1		184	C/C	A/A	T/T	A/G	0
185	C/G	A/G	C/T	A/A	1		185	C/C	A/A	T/T	A/G	0
186	C/C	A/A	T/T	A/A	1		186	C/C	A/A	T/T	A/G	0
187	C/G	G/G	C/T	A/A	1		187	C/C	A/A	T/T	A/G	0
188	C/C	A/A	T/T	A/A	1		188	C/C	A/A	T/T	A/G	0
189	C/G	A/G	C/T	A/A	1		189	C/C	A/A	T/T	A/G	0
190	C/G	A/G	C/T	A/A	1		190	C/C	V/A	C/T	A/G	0
191	C/G	A/G	C/T	A/A	1		191	C/C	A/A	C/T	A/G	0
192	C/C	A/A	T/T	A/A	1		192	C/G	A/G	C/T	A/G	1
193	C/G	G/G	C/C	A/A	1		193	C/G	A/G	C/T	A/G	1
194	G/G	G/G	C/C	A/A	1		194	C/G	A/G	C/T	A/G	1
195	C/C	A/A	T/T	A/A	1		195	C/G	A/G	C/T	A/G	1
196	C/C	A/A	T/T	A/A	1		196	C/G	A/G	C/T	A/G	1
197	C/C	A/A	T/T	A/A	1		197	C/G	A/G	C/T	A/G	1
198	C/G	A/G	C/T	A/A	1		198	C/G	A/G	C/T	A/G	1
199	G/G	G/G	C/C	A/A	1		199	C/G	A/G	C/T	A/G	1
200	C/G	A/G	C/T	A/A	1		200	C/G	A/G	C/T	A/G	1
201	C/G	A/G	C/T	A/A	1		201	C/G	A/G	C/T	A/G	1
202	C/G	G/G	C/C	A/A	1		202	C/G	A/G	C/T	A/G	1
203	C/C	A/A	T/T	A/A	1		203	C/G	A/G	C/T	A/G	1
204	C/G	A/G	C/T	A/A	1		204	C/G	A/G	C/T	A/G	1
205	C/G	A/G	C/T	A/A	1		205	C/G	A/G	C/T	A/G	1
206	C/G	A/G	C/T	A/A	1		206	C/G	A/G	C/T	A/G	1
207	C/C	A/A	T/T	A/A	1		207	C/G	A/G	C/T	A/G	1
208	C/G	G/G	C/C	A/A	1		208	C/G	A/G	C/T	A/G	1
209	C/G	A/G	C/T	A/A	1		209	C/G	A/G	C/T	A/G	1
210	C/C	A/A	T/T	A/A	1		210	G/G	G/G	C/C	A/G	1
211	C/G	G/G	C/C	A/A	1		211	G/G	G/G	C/C	A/G	1
212	C/C	A/A	T/T	A/A	1		212	G/G	G/G	C/C	A/G	1
213	C/G	A/G	C/T	A/A	1		213	G/G	G/G	C/C	A/G	1
214	C/G	A/G	C/T	A/A	1		214	G/G	G/G	C/C	A/G	1
215	C/C	A/G	C/T	A/A	1		215	C/C	A/A	T/T	A/G	1
216	C/C	A/A	T/T	A/A	1		216	C/C	A/A	T/T	A/G	1
217	C/G	G/G	C/C	A/A	1		217	C/C	A/A	T/T	A/G	1
218	C/C	A/A	T/T	A/A	1		218	C/C	A/A	T/T	A/G	1
219	C/C	A/G	C/T	A/A	1		219	C/C	A/A	T/T	A/G	1
220	G/G	G/G	C/C	A/A	1		220	C/C	A/A	T/T	A/G	1
221	C/G	A/G	C/T	A/A	1		221	C/C	A/A	T/T	A/G	1
222	C/C	A/A	T/T	A/A	1		222	C/C	A/A	T/T	A/G	1
223	G/G	G/G	C/C	A/A	1		223	C/C	A/A	T/T	A/G	1
224	C/G	A/G	C/T	A/A	1		224	C/C	A/A	T/T	A/G	1
225	G/G	G/G	C/C	A/A	1		225	C/C	A/A	T/T	A/G	1
226	G/G	G/G	C/C	A/A	1		226	C/C	A/A	T/T	A/G	1
227	C/C	A/A	T/T	A/A	1		227	C/C	A/A	T/T	A/G	1
228	C/C	A/A	T/T	A/A	1		228	C/C	V/A	C/T	A/G	1
229	C/G	A/G	C/T	A/A	1		229	C/G	G/G	C/C	A/G	1
230	C/C	A/A	T/T	A/A	1		230	C/G	A/G	C/T	G/G	0
231	C/G	A/G	C/T	A/A	1		231	C/G	A/G	C/T	G/G	0
232	G/G	G/G	C/C	A/A	1		232	C/G	A/G	C/T	G/G	0
233	C/C	A/G	C/T	A/A	1		233	C/G	A/G	C/T	G/G	0
234	G/G	G/G	C/C	A/A	1		234	C/G	A/G	C/T	G/G	0
235	C/G	A/G	C/T	A/A	1		235	C/G	A/G	C/T	G/G	0
236	C/G	A/G	C/T	A/A	1		236	G/G	G/G	C/C	G/G	0
237	C/G	A/G	C/T	A/A	1		237	G/G	G/G	C/C	G/G	0
238	C/G	A/G	C/T	A/A	1		238	G/G	G/G	C/C	G/G	0
239	C/G	A/G	C/T	A/A	1		239	C/C	A/A	T/T	G/G	0
240	C/G	A/G	C/T	A/A	1		240	C/C	A/A	T/T	G/G	0
241	C/C	A/A	T/T	A/A	1		241	C/C	A/A	T/T	G/G	0
242	C/G	A/G	C/T	A/A	1		242	C/C	A/A	T/T	G/G	0
243	G/G	G/G	C/C	A/A	1		243	C/C	A/A	T/T	G/G	0
244	G/G	G/G	C/C	A/G	0		244	C/C	A/A	T/T	G/G	0
245	C/C	A/A	T/T	A/G	0		245	C/G	G/G	C/C	G/G	0
246	C/G	A/G	C/T	A/G	0		246	C/G	A/G	C/T	G/G	1
247	G/G	G/G	C/C	A/G	0		247	C/G	A/G	C/T	G/G	1
248	C/C	A/A	T/T	A/G	0		248	C/G	A/G	C/T	G/G	1
249	G/G	G/G	C/C	A/G	0		249	C/G	A/G	C/T	G/G	1
250	C/G	A/G	C/T	A/G	0		250	G/G	G/G	C/C	G/G	1
251	G/G	G/G	C/C	A/G	0		251	G/G	G/G	C/C	G/G	1
252	G/G	G/G	C/C	A/G	0		252	C/C	A/A	T/T	G/G	1
253	C/G	A/G	C/T	A/G	0		253	C/C	A/A	T/T	G/G	1
254	C/G	A/G	C/T	A/G	0		254	C/C	A/A	T/T	G/G	1
255	C/G	A/G	C/T	A/G	0		255	C/C	A/A	T/T	G/G	1
256	C/G	A/G	C/T	A/G	0		256	C/C	A/G	C/T	G/G	1
257	C/G	A/G	C/T	A/G	0		257	C/C	A/G	C/T	G/G	1
258	C/G	A/G	C/T	A/G	0		258	C/C	A/G	C/T	G/G	1
259	C/C	A/A	T/T	A/G	0		259	C/G	A/G	C/T	A/A	0
260	C/G	A/G	C/T	A/G	0
261	G/G	G/G	C/C	A/G	0
262	C/G	A/G	C/T	A/G	0
263	G/G	G/G	C/C	A/G	0
264	C/C	A/A	T/T	A/G	0
265	C/C	A/A	T/T	A/G	0
266	C/G	A/G	C/T	A/G	0
267	C/G	A/G	C/T	A/G	0
268	C/C	A/A	T/T	A/G	0
269	C/G	A/G	C/T	A/G	0
270	C/C	A/A	T/T	A/G	0
271	C/C	A/A	T/T	A/G	0
272	C/G	A/G	C/T	A/G	0
273	G/G	G/G	C/C	A/G	0
274	C/G	A/G	C/T	A/G	0
275	C/C	A/A	T/T	A/G	0
276	C/C	A/A	T/T	A/G	0
277	C/G	A/G	C/T	A/G	0
278	C/G	A/G	C/T	A/G	0
279	C/G	A/G	C/T	A/G	0
280	G/G	G/G	C/C	A/G	0
281	C/G	A/G	C/C	A/G	0
282	C/C	A/A	T/T	A/G	0
283	C/C	A/A	T/T	A/G	0
284	C/G	A/G	C/T	A/G	0
285	C/C	A/A	T/T	A/G	0
286	C/G	A/G	C/T	A/G	0
287	C/C	A/A	T/T	A/G	0
288	C/G	A/G	C/T	A/G	0
289	C/G	A/G	C/T	A/G	0
290	C/G	A/G	C/T	A/G	0
291	G/G	G/G	C/C	A/G	0
292	C/C	A/A	T/T	A/G	0
293	C/G	A/G	C/T	A/G	0
294	C/G	A/G	C/T	A/G	0
295	C/G	A/G	C/T	A/G	0
296	C/G	A/G	C/C	A/G	0
297	C/G	A/G	C/T	A/G	0
298	C/C	A/A	T/T	A/G	0
299	C/C	A/G	C/T	A/G	0
300	C/G	A/G	C/T	A/G	0
301	G/G	G/G	C/C	A/G	0
302	G/G	G/G	C/C	A/G	0
303	C/C	A/A	T/T	A/G	0
304	C/G	A/G	C/C	A/G	0
305	C/G	A/G	C/T	A/G	0
306	C/G	A/G	C/T	A/G	0
307	C/G	A/G	C/T	A/G	0
308	C/G	A/G	C/T	A/G	0
309	C/C	A/A	T/T	A/G	0
310	G/G	G/G	C/C	A/G	0
311	G/G	G/G	C/C	A/G	0
312	C/G	A/G	C/T	A/G	0
313	C/C	A/A	T/T	A/G	0
314	G/G	G/G	C/C	A/G	0
315	C/G	A/G	C/T	A/G	0
316	C/C	A/A	T/T	A/G	0
317	C/C	A/A	T/T	A/G	0
318	C/G	A/G	C/T	A/G	0
319	C/C	A/A	T/T	A/G	0
320	C/C	A/A	T/T	A/G	0
321	C/G	A/G	C/T	A/G	0
322	C/C	A/A	T/T	A/G	0
323	C/G	A/G	C/T	A/G	0
324	C/G	A/G	C/T	A/G	0
325	C/G	A/G	C/T	A/G	0
326	G/G	G/G	C/C	A/G	0
327	C/G	A/G	C/T	A/G	0
328	G/G	G/G	C/C	A/G	0
329	C/G	A/G	C/T	A/G	0
330	C/G	A/G	C/T	A/G	0
331	C/G	A/G	C/T	A/G	0
332	C/G	A/G	C/T	A/G	0
333	C/G	A/G	C/T	A/G	0
334	C/G	A/G	C/T	A/G	0
335	C/C	A/A	T/T	A/G	0
336	C/C	A/A	T/T	A/G	0
337	C/C	A/G	C/T	A/G	0
338	G/G	G/G	C/C	A/G	0
339	C/C	A/A	T/T	A/G	0
340	C/G	A/G	C/T	A/G	0
341	C/C	A/G	C/T	A/G	0
342	C/G	A/G	C/T	A/G	0
343	G/G	G/G	C/C	A/G	0
344	C/C	A/A	T/T	A/G	0
345	C/G	A/G	C/T	A/G	0
346	C/C	A/A	T/T	A/G	0
347	C/G	A/G	C/T	A/G	0
348	C/C	A/A	T/T	A/G	0
349	C/G	A/G	C/T	A/G	0
350	G/G	G/G	C/C	A/G	0
351	C/C	A/A	T/T	A/G	0
352	C/G	A/G	C/T	A/G	0
353	G/G	G/G	C/C	A/G	0
354	C/G	A/G	C/T	A/G	0
355	C/G	A/G	C/T	A/G	0
356	G/G	G/G	C/C	A/G	0
357	C/G	A/G	C/T	A/G	0
358	C/G	A/G	C/T	A/G	0
359	C/C	A/A	T/T	A/G	0
360	C/G	A/G	C/T	A/G	0
361	C/C	A/A	T/T	A/G	0
362	C/C	A/G	C/T	A/G	0
363	C/G	A/G	C/T	A/G	1
364	C/G	A/G	C/T	A/G	1
365	G/G	G/G	C/C	A/G	1
366	C/G	A/G	C/T	A/G	1
367	C/C	A/A	T/T	A/G	1
368	C/G	A/G	C/T	A/G	1
369	C/C	A/G	C/T	A/G	1
370	C/C	A/A	T/T	A/G	1
371	C/G	A/G	C/T	A/G	1
372	C/C	A/A	T/T	A/G	1
373	C/C	A/A	T/T	A/G	1
374	C/G	A/G	C/T	A/G	1
375	C/C	A/A	T/T	A/G	1
376	C/G	A/G	C/T	A/G	1
377	C/C	A/A	T/T	A/G	1
378	G/G	G/G	C/C	A/G	1
379	C/C	G/G	C/C	A/G	1
380	G/G	G/G	C/C	A/G	1
381	G/G	G/G	C/C	A/G	1
382	C/C	A/G	C/T	A/G	1
383	C/G	A/G	C/T	A/G	1
384	C/C	A/A	T/T	A/G	1
385	C/G	A/G	C/T	A/G	1
386	C/C	A/A	T/T	A/G	1
387	C/G	A/G	C/T	A/G	1
388	C/C	A/A	T/T	A/G	1
389	C/C	A/A	T/T	A/G	1
390	C/C	A/A	T/T	A/G	1
391	G/G	G/G	C/C	A/G	1
392	C/C	A/A	T/T	A/G	1
393	G/G	G/G	C/C	A/G	1
394	C/C	A/A	T/T	A/G	1
395	C/G	A/G	C/T	A/G	1
396	C/C	A/A	T/T	A/G	1
397	C/G	A/G	C/T	A/G	1
398	C/C	A/A	T/T	A/G	1
399	C/C	A/A	T/T	A/G	1
400	C/G	A/G	C/T	A/G	1
401	C/C	A/G	C/T	A/G	1
402	C/G	A/G	C/T	A/G	1
403	C/C	A/A	C/T	A/G	1
404	C/C	A/A	T/T	A/G	1
405	C/C	A/G	C/T	A/G	1
406	C/C	A/A	T/T	A/G	1
407	C/G	A/G	C/T	A/G	1
408	C/G	G/G	C/C	A/G	1
409	C/C	A/G	C/T	A/G	1
410	C/G	G/G	C/C	A/G	1
411	C/G	A/G	C/T	A/G	1
412	G/G	G/G	C/C	A/G	1
413	C/C	A/A	T/T	A/G	1
414	C/C	A/A	T/T	A/G	1
415	C/C	A/A	T/T	A/G	1
416	G/G	G/G	C/C	A/G	1
417	C/C	A/A	T/T	A/G	1
418	C/G	A/G	C/T	A/G	1
419	C/C	A/A	T/T	A/G	1
420	C/G	A/G	C/T	A/G	1
421	C/G	A/G	C/T	A/G	1
422	C/C	A/A	T/T	A/G	1
423	C/C	A/A	T/T	A/G	1
424	G/G	G/G	C/C	A/G	1
425	G/G	G/G	C/C	A/G	1
426	C/C	A/A	T/T	A/G	1
427	C/G	A/G	C/T	A/G	1
428	C/G	A/G	C/T	A/G	1
429	C/G	A/G	C/T	A/G	1
430	C/G	A/G	C/T	A/G	1
431	C/C	A/A	T/T	A/G	1
432	C/G	A/G	C/T	A/G	1
433	C/G	A/G	C/T	A/G	1
434	C/G	A/G	C/T	A/G	1
435	C/G	A/G	C/T	A/G	1
436	G/G	G/G	C/C	A/G	1
437	C/C	A/A	T/T	A/G	1
438	C/G	G/G	C/C	A/G	1
439	C/G	A/G	C/T	A/G	1
440	C/G	G/G	C/C	A/G	1
441	C/C	A/A	T/T	A/G	1
442	C/C	A/A	T/T	A/G	1
443	C/C	A/A	T/T	A/G	1
444	C/C	A/A	T/T	A/G	1
445	C/C	A/A	T/T	A/G	1
446	C/C	A/A	T/T	A/G	1
447	C/G	A/G	C/T	A/G	1
448	C/G	A/G	C/T	A/G	1
449	C/G	A/G	C/T	A/G	1
450	C/C	A/A	T/T	A/G	1
451	C/G	A/G	C/T	A/G	1
452	C/G	A/G	C/T	A/G	1
453	C/C	A/A	T/T	A/G	1
454	C/C	A/A	T/T	A/G	1
455	G/G	G/G	C/C	A/G	1
456	C/G	A/G	C/T	A/G	1
457	C/G	A/G	C/T	A/G	1
458	C/G	A/G	C/T	A/G	1
459	C/C	A/A	T/T	A/G	1
460	C/C	A/A	T/T	A/G	1
461	C/C	A/A	T/T	A/G	1
462	C/G	A/G	C/T	A/G	1
463	C/G	A/G	C/T	A/G	1
464	C/C	A/A	T/T	A/G	1
465	G/G	G/G	C/C	A/G	1
466	C/G	A/G	C/T	A/G	1
467	C/G	A/G	C/T	A/G	1
468	C/C	A/A	T/T	A/G	1
469	C/G	A/G	C/T	A/G	1
470	C/C	A/A	T/T	G/G	0
471	C/G	A/G	C/T	G/G	0
472	C/C	A/A	T/T	G/G	0
473	C/C	A/A	T/T	G/G	0
474	C/G	A/G	C/T	G/G	0
475	C/G	A/G	C/T	G/G	0
476	C/C	A/G	C/T	G/G	0
477	C/C	A/A	T/T	G/G	0
478	C/G	A/G	C/T	G/G	0
479	C/G	A/G	C/T	G/G	0
480	C/G	A/G	C/T	G/G	0
481	C/G	A/G	C/T	G/G	0
482	C/G	A/G	C/T	G/G	0
483	C/G	A/G	C/T	G/G	0
484	C/C	A/A	T/T	G/G	0
485	C/G	A/G	C/T	G/G	0
486	C/G	A/G	C/T	G/G	0
487	C/G	A/G	C/T	G/G	0
488	C/G	A/G	C/T	G/G	0
489	G/G	G/G	C/C	G/G	0
490	C/G	G/G	C/C	G/G	0
491	C/C	A/A	T/T	G/G	0
492	C/G	A/G	C/T	G/G	0
493	C/G	A/G	C/T	G/G	1
494	C/G	A/G	C/T	G/G	1
495	C/G	A/G	C/T	G/G	1
496	C/G	A/G	C/T	G/G	1
497	C/C	A/A	T/T	G/G	1
498	C/C	A/A	T/T	G/G	1
499	G/G	G/G	C/C	G/G	1
500	C/G	A/G	C/T	G/G	1
501	C/G	A/G	C/T	G/G	1
502	C/G	A/G	C/T	G/G	1
503	C/G	A/G	C/T	G/G	1
504	C/G	A/G	C/T	G/G	1
505	C/C	A/A	T/T	G/G	1
506	C/G	A/G	C/T	G/G	1
507	C/G	A/G	C/T	G/G	1
508	C/G	A/G	C/T	G/G	1
509	C/G	A/G	C/T	G/G	1
510	G/G	G/G	C/C	G/G	1
511	C/C	A/A	T/T	G/G	1
512	G/G	G/G	C/C	G/G	1
513	C/C	A/A	T/T	G/G	1
514	C/C	A/A	T/T	G/G	1
515	C/C	A/A	T/T	G/G	1
